# Supplementary material for: Engrailed-1 inactivation leads to scarless skin wound healing through extracellular matrix remodeling
Source: Genes Dis. 2024 Dec 9;12(3):101484. doi: 10.1016/j.gendis.2024.101484 (PMC11804695; doi:10.1016/j.gendis.2024.101484)
Supplement: Multimedia component 2 [file mmc2.xlsx]

## Sheet: Sheet1
Table S1.List of TqPCR Primers
Gene	Forward primer	Reverse primer	Accession No.
mouse GAPDH	ATGCCATCACTGCCACCC	GCCAGTGAGCTTCCCGTT	NM_001289726.1
mouse TGF-β1	AAAGAGGTCACCCGCGTG	CTCTGCACGGGACAGCAA	NM_011577.2
mouse En-1	GTCCTCTGGTCCACGCAC	GCCGCTGCTCCGTGATAT	NM_010133.3
mouse Cofilin1	CCGAGAATGCACCCCTCA	GCAGGTCTGGGGCTGTTA	NM_007687.5
mouse Profilin1	CTTATGGCGGACGGGACC	CTGGCCCCCAAGTGTCAG	NM_011072.4
mouse Prdx1	CAGATCCCAAGCGCACCA	ATCCACAGAGCGGCCAAC	NM_011034.5
mouse Ltf	CGACCTGTGGCAGCTGAA	GGGATTTTCCACCCCGCA	NM_008522.3
mouse Lgals1	CTGCCTTCCCCTTCCAGC	ATGTTGAGGCGGTTGGGG	NM_008495.2
mouse Calr	TGGACGGAGATGCCTGGA	TCCTTCTCCAGGTCCCCG	NM_007591.3
